# Supplementary material for: Innovations in scholarly communication - global survey on research tool usage
Source: F1000Res. 2016 Apr 18;5:692. [Version 1] doi: 10.12688/f1000research.8414.1 (PMC4934514; doi:10.12688/f1000research.8414.1)
Supplement: Supplementary file 1 [file f1000research-5-9058-s0000.tgz]

Archive with 1 entries (1 files):
- 300a78fa-e12e-4789-ab1f-4cb604012e9a.zip
